# Supplementary material for: Comparison of the crystal structures of methyl 4-bromo-2-(meth­oxy­meth­oxy)benzoate and 4-bromo-3-(meth­oxy­meth­oxy)benzoic acid
Source: Acta Crystallogr E Crystallogr Commun. 2016 Mar 11;72(Pt 4):477–81. doi: 10.1107/S2056989016003777 (PMC4910316; doi:10.1107/S2056989016003777)
Supplement: Supplementary file 1 [file e-72-00477-sup1.cif]

##############################################################################
#                                                                            #
# This CIF contains the data in a paper accepted for publication in          #
# Acta Crystallographica Section E. It conforms to the requirements of       #
# Notes for Authors for Acta Crystallographica Section E, and has been       #
# peer reviewed under the auspices of the IUCr Commission on Journals.       #
#                                                                            #
# Full details of the Crystallographic Information File format               #
# are given in the paper "The Crystallographic Information File (CIF):       #
# a New Standard Archive File for Crystallography" by S. R. Hall, F. H.      #
# Allen and I. D. Brown [Acta Cryst. (1991), A47, 655-685].                  #
#                                                                            #
# The current version of the core CIF dictionary is obtainable from          #
# ftp://ftp.iucr.org/pub/cif_core.dic.                                       #
#                                                                            #
# Software is freely available for graphical display of the structure(s)     #
# in this CIF. For information consult the CIF software page                 #
# http://www.iucr.org/resources/cif/software.                                #
#                                                                            #
# This file may be used for bona fide research purposes within the           #
# scientific community so long as proper attribution is given to the journal # 
# article from which it was obtained.                                        #
#                                                                            #
##############################################################################
data_I
_database_code_depnum_ccdc_archive 'CCDC 1457943'
_audit_creation_method     SHELXL-97
_chemical_name_systematic
;
Methyl 4-bromo-2-(methoxymethoxy)benzoate
;
_chemical_name_common     ?
_chemical_formula_moiety     'C10 H11 Br O4'
_chemical_formula_sum     'C10 H11 Br O4'
_chemical_formula_iupac     'C10 H11 Br O4'
_chemical_formula_weight     275.10
_chemical_melting_point     353
_symmetry_cell_setting     orthorhombic
_symmetry_space_group_name_H-M     'P b c a'
_symmetry_space_group_name_hall     '-P 2ac 2ab'
loop_
    _symmetry_equiv_pos_as_xyz
    'x, y, z'
    '-x+1/2, -y, z+1/2'
    '-x, y+1/2, -z+1/2'
    'x+1/2, -y+1/2, -z'
    '-x, -y, -z'
    'x-1/2, y, -z-1/2'
    'x, -y-1/2, z-1/2'
    '-x-1/2, y-1/2, z'
_cell_length_a     8.8487(13)
_cell_length_b     8.1514(11)
_cell_length_c     29.284(4)
_cell_angle_alpha     90.00
_cell_angle_beta     90.00
_cell_angle_gamma     90.00
_cell_volume     2112.2(5)
_cell_formula_units_Z     8
_cell_measurement_reflns_used     108
_cell_measurement_theta_min     5.8
_cell_measurement_theta_max     65.5
_cell_measurement_temperature     173(2)
_exptl_crystal_description     Prism
_exptl_crystal_colour     Colourless
_exptl_crystal_size_max     0.29
_exptl_crystal_size_mid     0.22
_exptl_crystal_size_min     0.19
_exptl_crystal_density_diffrn     1.730
_exptl_crystal_density_meas     ?
_exptl_crystal_density_method     'not measured'
_exptl_crystal_F_000     1104
_exptl_absorpt_coefficient_mu     5.273
_exptl_absorpt_correction_type     multi-scan
_exptl_absorpt_process_details
;
(SADABS; Bruker, 2009)
;
_exptl_absorpt_correction_T_min     0.286
_exptl_absorpt_correction_T_max     0.367
_exptl_special_details     ?
_diffrn_ambient_temperature     173(2)
_diffrn_radiation_type     CuK\a
_diffrn_radiation_wavelength     1.54178
_diffrn_radiation_source     'fine-focus sealed tube'
_diffrn_radiation_monochromator     graphite
_diffrn_measurement_device_type     'Bruker APEXII'
_diffrn_measurement_method     'phi and \f scans'
_diffrn_detector_area_resol_mean     ?
_diffrn_reflns_number     8999
_diffrn_reflns_av_R_equivalents     0.0517
_diffrn_reflns_av_sigmaI/netI     0.0409
_diffrn_reflns_theta_min     5.84
_diffrn_reflns_theta_max     65.52
_diffrn_reflns_theta_full     65.52
_diffrn_measured_fraction_theta_max     0.962
_diffrn_measured_fraction_theta_full     0.962
_diffrn_reflns_limit_h_min     -10
_diffrn_reflns_limit_h_max     10
_diffrn_reflns_limit_k_min     -9
_diffrn_reflns_limit_k_max     9
_diffrn_reflns_limit_l_min     -33
_diffrn_reflns_limit_l_max     26
_diffrn_standards_number     .
_diffrn_standards_interval_count     .
_diffrn_standards_interval_time     .
_diffrn_standards_decay_%     .
_refine_special_details
;
 Refinement of F^2^ against ALL reflections.  The weighted R-factor wR and
 goodness of fit S are based on F^2^, conventional R-factors R are based
 on F, with F set to zero for negative F^2^. The threshold expression of
 F^2^ > 2\s(F^2^) is used only for calculating R-factors(gt) etc. and is
 not relevant to the choice of reflections for refinement.  R-factors based
 on F^2^ are statistically about twice as large as those based on F, and R-
 factors based on ALL data will be even larger.
;
_reflns_number_total     1751
_reflns_number_gt     1720
_reflns_threshold_expression     I>2\s(I)
_refine_ls_structure_factor_coef     Fsqd
_refine_ls_matrix_type     full
_refine_ls_R_factor_all     0.0529
_refine_ls_R_factor_gt     0.0522
_refine_ls_wR_factor_gt     0.1382
_refine_ls_wR_factor_ref     0.1392
_refine_ls_goodness_of_fit_ref     1.136
_refine_ls_restrained_S_all     1.136
_refine_ls_number_reflns     1751
_refine_ls_number_parameters     138
_refine_ls_number_restraints     0
_refine_ls_hydrogen_treatment     constr
_refine_ls_weighting_scheme     calc
_refine_ls_weighting_details
         'calc w=1/[\s^2^(Fo^2^)+(0.0922P)^2^+2.3421P] where P=(Fo^2^+2Fc^2^)/3'
_atom_sites_solution_hydrogens     geom
_atom_sites_solution_primary     direct
_atom_sites_solution_secondary     difmap
_refine_ls_shift/su_max     0.001
_refine_ls_shift/su_mean     0.000
_refine_diff_density_max     1.872
_refine_diff_density_min     -0.966
_refine_ls_extinction_method     none
_refine_ls_extinction_coef     ?
loop_
    _atom_type_symbol
    _atom_type_description
    _atom_type_scat_dispersion_real
    _atom_type_scat_dispersion_imag
    _atom_type_scat_source
    'C' 'C' 0.0181 0.0091
                         'International Tables Vol C Tables 4.2.6.8 and 6.1.1.4'
    'H' 'H' 0.0000 0.0000
                         'International Tables Vol C Tables 4.2.6.8 and 6.1.1.4'
    'O' 'O' 0.0492 0.0322
                         'International Tables Vol C Tables 4.2.6.8 and 6.1.1.4'
    'Br' 'Br' -0.6763 1.2805
                         'International Tables Vol C Tables 4.2.6.8 and 6.1.1.4'
_computing_data_collection
;
APEX2 (Bruker, 2009)
;
_computing_cell_refinement
;
APEX2 and SAINT-Plus (Bruker, 2009)
;
_computing_data_reduction
;
SAINT-Plus and XPREP (Bruker, 2009)
;
_computing_structure_solution
;
SHELXS97 (Sheldrick, 2008)
;
_computing_structure_refinement
;
SHELXL97 (Sheldrick, 2008)
;
_computing_molecular_graphics
;
Mercury (Macrae <i>et al.</i>,  2008) and PLATON (Spek, 2009)
;
_computing_publication_material
;
SHELXL97 (Sheldrick, 2008) and PLATON (Spek, 2009)
;
loop_
    _atom_site_type_symbol
    _atom_site_label
    _atom_site_fract_x
    _atom_site_fract_y
    _atom_site_fract_z
    _atom_site_U_iso_or_equiv
    _atom_site_adp_type
    _atom_site_calc_flag
    _atom_site_refinement_flags
    _atom_site_occupancy
    _atom_site_symmetry_multiplicity
    _atom_site_disorder_assembly
    _atom_site_disorder_group
    C C1 0.0849(4) 0.2964(5) 0.54070(13) 0.0228(8) Uani d . 1 1 . .
    C C2 -0.0101(4) 0.2114(4) 0.56954(11) 0.0224(7) Uani d . 1 1 . .
    H H2 -0.0720 0.1256 0.5581 0.027 Uiso calc R 1 1 . .
    C C3 -0.0142(4) 0.2529(4) 0.61565(12) 0.0206(8) Uani d . 1 1 . .
    C C4 0.0827(3) 0.3778(4) 0.63243(12) 0.0215(7) Uani d . 1 1 . .
    C C5 0.1783(4) 0.4566(4) 0.60112(11) 0.0250(7) Uani d . 1 1 . .
    H H5 0.2437 0.5404 0.6120 0.030 Uiso calc R 1 1 . .
    C C6 0.1816(4) 0.4177(4) 0.55544(11) 0.0256(7) Uani d . 1 1 . .
    H H6 0.2478 0.4723 0.5349 0.031 Uiso calc R 1 1 . .
    C C7 0.0819(3) 0.4299(4) 0.68120(12) 0.0218(8) Uani d . 1 1 . .
    C C8 0.2085(4) 0.5894(5) 0.73653(12) 0.0315(8) Uani d . 1 1 . .
    H H8A 0.1242 0.6655 0.7414 0.047 Uiso calc R 1 1 . .
    H H8B 0.3043 0.6476 0.7408 0.047 Uiso calc R 1 1 . .
    H H8C 0.2016 0.4992 0.7585 0.047 Uiso calc R 1 1 . .
    C C9 -0.1952(4) 0.0417(4) 0.63083(11) 0.0232(7) Uani d . 1 1 . .
    H H9A -0.2664 0.0089 0.6553 0.028 Uiso calc R 1 1 . .
    H H9B -0.2556 0.0779 0.6042 0.028 Uiso calc R 1 1 . .
    C C10 -0.0340(4) -0.1675(4) 0.65656(13) 0.0326(8) Uani d . 1 1 . .
    H H10A 0.0292 -0.0858 0.6720 0.049 Uiso calc R 1 1 . .
    H H10B 0.0293 -0.2584 0.6459 0.049 Uiso calc R 1 1 . .
    H H10C -0.1099 -0.2093 0.6780 0.049 Uiso calc R 1 1 . .
    O O1 -0.0134(3) 0.3974(3) 0.70900(8) 0.0347(6) Uani d . 1 1 . .
    O O2 0.2014(3) 0.5246(3) 0.69070(8) 0.0269(6) Uani d . 1 1 . .
    O O3 -0.1048(2) 0.1763(3) 0.64664(8) 0.0224(5) Uani d . 1 1 . .
    O O4 -0.1082(3) -0.0932(3) 0.61840(8) 0.0260(6) Uani d . 1 1 . .
    Br Br1 0.08685(4) 0.23443(5) 0.477705(13) 0.0262(3) Uani d . 1 1 . .
loop_
    _atom_site_aniso_label
    _atom_site_aniso_U_11
    _atom_site_aniso_U_22
    _atom_site_aniso_U_33
    _atom_site_aniso_U_12
    _atom_site_aniso_U_13
    _atom_site_aniso_U_23
    C1 0.031(2) 0.0162(18) 0.021(2) 0.0058(12) 0.0015(12) -0.0016(15)
    C2 0.0291(18) 0.0165(16) 0.0216(18) 0.0018(13) 0.0001(14) -0.0006(13)
    C3 0.0233(18) 0.0155(16) 0.0229(19) 0.0029(11) -0.0006(15) 0.0031(11)
    C4 0.0242(16) 0.0158(17) 0.0244(18) 0.0042(12) -0.0004(12) 0.0002(14)
    C5 0.0301(17) 0.0200(17) 0.0249(17) -0.0020(13) 0.0003(13) 0.0004(13)
    C6 0.0327(17) 0.0194(17) 0.0248(17) -0.0029(13) 0.0060(14) 0.0022(13)
    C7 0.0255(17) 0.0155(17) 0.0245(18) 0.0027(12) 0.0020(12) 0.0013(14)
    C8 0.0391(19) 0.031(2) 0.0242(17) -0.0048(16) -0.0024(16) -0.0059(14)
    C9 0.0244(16) 0.0196(17) 0.0255(17) -0.0025(13) -0.0020(13) -0.0008(13)
    C10 0.0369(19) 0.0235(19) 0.038(2) 0.0020(17) -0.0027(16) 0.0071(15)
    O1 0.0416(15) 0.0373(15) 0.0253(13) -0.0121(12) 0.0078(11) -0.0078(11)
    O2 0.0282(12) 0.0298(13) 0.0228(12) -0.0046(10) -0.0002(10) -0.0039(10)
    O3 0.0267(11) 0.0189(12) 0.0216(12) -0.0042(9) 0.0033(9) -0.0019(10)
    O4 0.0364(13) 0.0200(13) 0.0217(13) 0.0003(10) 0.0016(9) -0.0009(9)
    Br1 0.0372(4) 0.0236(3) 0.0177(4) -0.00163(13) 0.00120(12) 0.00077(12)
_geom_special_details
;
 All s.u.'s (except the s.u. in the dihedral angle between two l.s. planes)
 are estimated using the full covariance matrix.  The cell s.u.'s are taken
 into account individually in the estimation of s.u.'s in distances, angles
 and torsion angles; correlations between s.u.'s in cell parameters are only
 used when they are defined by crystal symmetry.  An approximate (isotropic)
 treatment of cell s.u.'s is used for estimating s.u.'s involving l.s. planes.
;
loop_
    _geom_bond_atom_site_label_1
    _geom_bond_atom_site_label_2
    _geom_bond_site_symmetry_2
    _geom_bond_distance
    _geom_bond_publ_flag
    C1 C6 . 1.377(5) ?
    C1 C2 . 1.378(5) ?
    C1 Br1 . 1.913(4) ?
    C2 C3 . 1.392(5) ?
    C2 H2 . 0.9500 ?
    C3 O3 . 1.363(4) ?
    C3 C4 . 1.418(5) ?
    C4 C5 . 1.403(5) ?
    C4 C7 . 1.490(5) ?
    C5 C6 . 1.375(5) ?
    C5 H5 . 0.9500 ?
    C6 H6 . 0.9500 ?
    C7 O1 . 1.202(4) ?
    C7 O2 . 1.339(4) ?
    C8 O2 . 1.444(4) ?
    C8 H8A . 0.9800 ?
    C8 H8B . 0.9800 ?
    C8 H8C . 0.9800 ?
    C9 O4 . 1.391(4) ?
    C9 O3 . 1.435(4) ?
    C9 H9A . 0.9900 ?
    C9 H9B . 0.9900 ?
    C10 O4 . 1.431(4) ?
    C10 H10A . 0.9800 ?
    C10 H10B . 0.9800 ?
    C10 H10C . 0.9800 ?
loop_
    _geom_angle_atom_site_label_1
    _geom_angle_atom_site_label_2
    _geom_angle_atom_site_label_3
    _geom_angle_site_symmetry_1
    _geom_angle_site_symmetry_3
    _geom_angle
    _geom_angle_publ_flag
    C6 C1 C2 . . 123.2(3) ?
    C6 C1 Br1 . . 119.1(3) ?
    C2 C1 Br1 . . 117.6(3) ?
    C1 C2 C3 . . 119.2(3) ?
    C1 C2 H2 . . 120.4 ?
    C3 C2 H2 . . 120.4 ?
    O3 C3 C2 . . 123.3(3) ?
    O3 C3 C4 . . 117.0(3) ?
    C2 C3 C4 . . 119.6(3) ?
    C5 C4 C3 . . 117.8(3) ?
    C5 C4 C7 . . 119.9(3) ?
    C3 C4 C7 . . 122.2(3) ?
    C6 C5 C4 . . 122.9(3) ?
    C6 C5 H5 . . 118.6 ?
    C4 C5 H5 . . 118.6 ?
    C5 C6 C1 . . 117.2(3) ?
    C5 C6 H6 . . 121.4 ?
    C1 C6 H6 . . 121.4 ?
    O1 C7 O2 . . 122.7(3) ?
    O1 C7 C4 . . 126.2(3) ?
    O2 C7 C4 . . 111.1(3) ?
    O2 C8 H8A . . 109.5 ?
    O2 C8 H8B . . 109.5 ?
    H8A C8 H8B . . 109.5 ?
    O2 C8 H8C . . 109.5 ?
    H8A C8 H8C . . 109.5 ?
    H8B C8 H8C . . 109.5 ?
    O4 C9 O3 . . 112.3(3) ?
    O4 C9 H9A . . 109.1 ?
    O3 C9 H9A . . 109.1 ?
    O4 C9 H9B . . 109.1 ?
    O3 C9 H9B . . 109.1 ?
    H9A C9 H9B . . 107.9 ?
    O4 C10 H10A . . 109.5 ?
    O4 C10 H10B . . 109.5 ?
    H10A C10 H10B . . 109.5 ?
    O4 C10 H10C . . 109.5 ?
    H10A C10 H10C . . 109.5 ?
    H10B C10 H10C . . 109.5 ?
    C7 O2 C8 . . 116.0(3) ?
    C3 O3 C9 . . 117.6(3) ?
    C9 O4 C10 . . 112.6(3) ?
loop_
    _geom_torsion_atom_site_label_1
    _geom_torsion_atom_site_label_2
    _geom_torsion_atom_site_label_3
    _geom_torsion_atom_site_label_4
    _geom_torsion_site_symmetry_1
    _geom_torsion_site_symmetry_2
    _geom_torsion_site_symmetry_3
    _geom_torsion_site_symmetry_4
    _geom_torsion
    _geom_torsion_publ_flag
    C6 C1 C2 C3 . . . . 2.5(5) ?
    Br1 C1 C2 C3 . . . . 179.8(2) ?
    C1 C2 C3 O3 . . . . 179.8(3) ?
    C1 C2 C3 C4 . . . . -2.0(5) ?
    O3 C3 C4 C5 . . . . 179.1(3) ?
    C2 C3 C4 C5 . . . . 0.8(5) ?
    O3 C3 C4 C7 . . . . -2.8(5) ?
    C2 C3 C4 C7 . . . . 178.9(3) ?
    C3 C4 C5 C6 . . . . 0.0(5) ?
    C7 C4 C5 C6 . . . . -178.1(3) ?
    C4 C5 C6 C1 . . . . 0.4(5) ?
    C2 C1 C6 C5 . . . . -1.7(5) ?
    Br1 C1 C6 C5 . . . . -178.9(2) ?
    C5 C4 C7 O1 . . . . 164.0(3) ?
    C3 C4 C7 O1 . . . . -14.1(5) ?
    C5 C4 C7 O2 . . . . -14.2(4) ?
    C3 C4 C7 O2 . . . . 167.8(3) ?
    O1 C7 O2 C8 . . . . -1.3(5) ?
    C4 C7 O2 C8 . . . . 176.9(3) ?
    C2 C3 O3 C9 . . . . 2.7(4) ?
    C4 C3 O3 C9 . . . . -175.6(3) ?
    O4 C9 O3 C3 . . . . 67.5(3) ?
    O3 C9 O4 C10 . . . . 67.3(3) ?
loop_
    _geom_hbond_atom_site_label_d
    _geom_hbond_atom_site_label_h
    _geom_hbond_atom_site_label_a
    _geom_hbond_site_symmetry_A
    _geom_hbond_distance_dh
    _geom_hbond_distance_ha
    _geom_hbond_distance_da
    _geom_hbond_angle_dha
    C8 H8A O1 3_556 0.98 2.58 3.439(5) 147
    C5 H5 Cg1 8_655 0.95 2.95 3.765(4) 129
_iucr_refine_instructions_details
;
TITL m1_a.res in Pbca
CELL  1.54178   8.8487   8.1514  29.2841   90.000   90.000   90.000
ZERR     8.00   0.0013   0.0011   0.0040    0.000    0.000    0.000
LATT   1
SYMM  1/2 - X, - Y, 1/2 + Z
SYMM  - X, 1/2 + Y, 1/2 - Z
SYMM  1/2 + X, 1/2 - Y, - Z
SFAC  C    H    O    BR
UNIT  80   88   32   8
MERG   2
OMIT    -1.00 180.00
OMIT     0   0   2
FMAP   2
PLAN    5
ACTA
BOND
BOND   $H
CONF
L.S.  40
TEMP  -100.00
WGHT      0.0922      2.3421
FVAR       0.43641
MOLE    1
C1    1    0.084914    0.296331    0.540691    11.00000    0.03072    0.01641 =
         0.02102   -0.00166    0.00152    0.00572
C2    1   -0.010036    0.211477    0.569529    11.00000    0.02913    0.01660 =
         0.02129   -0.00073    0.00004    0.00180
AFIX  43
H2    2   -0.072012    0.125650    0.558085    11.00000   -1.20000
AFIX   0
C3    1   -0.014158    0.252930    0.615658    11.00000    0.02315    0.01562 =
         0.02285    0.00295   -0.00092    0.00291
C4    1    0.082681    0.377783    0.632417    11.00000    0.02435    0.01597 =
         0.02430    0.00012   -0.00050    0.00428
C5    1    0.178310    0.456551    0.601141    11.00000    0.03013    0.02014 =
         0.02475    0.00034    0.00023   -0.00200
AFIX  43
H5    2    0.243677    0.540386    0.611991    11.00000   -1.20000
AFIX   0
C6    1    0.181569    0.417679    0.555422    11.00000    0.03246    0.01945 =
         0.02479    0.00218    0.00609   -0.00280
AFIX  43
H6    2    0.247731    0.472275    0.534885    11.00000   -1.20000
AFIX   0
C7    1    0.081855    0.429888    0.681216    11.00000    0.02537    0.01539 =
         0.02449    0.00115    0.00209    0.00275
C8    1    0.208446    0.589526    0.736532    11.00000    0.03907    0.03095 =
         0.02423   -0.00592   -0.00231   -0.00498
AFIX 137
H8A   2    0.124462    0.665987    0.741321    11.00000   -1.50000
H8B   2    0.304494    0.647357    0.740831    11.00000   -1.50000
H8C   2    0.201180    0.499314    0.758544    11.00000   -1.50000
AFIX   0
C9    1   -0.195269    0.041703    0.630831    11.00000    0.02452    0.01973 =
         0.02542   -0.00089   -0.00201   -0.00256
AFIX  23
H9A   2   -0.266412    0.008921    0.655274    11.00000   -1.20000
H9B   2   -0.255625    0.077839    0.604202    11.00000   -1.20000
AFIX   0
C10   1   -0.033977   -0.167526    0.656549    11.00000    0.03699    0.02344 =
         0.03746    0.00709   -0.00288    0.00192
AFIX 137
H10A  2    0.029530   -0.085876    0.671883    11.00000   -1.50000
H10B  2    0.029178   -0.258526    0.645866    11.00000   -1.50000
H10C  2   -0.109779   -0.209113    0.678026    11.00000   -1.50000
AFIX   0
O1    3   -0.013388    0.397340    0.708995    11.00000    0.04183    0.03728 =
         0.02514   -0.00768    0.00777   -0.01202
O2    3    0.201375    0.524556    0.690692    11.00000    0.02822    0.02989 =
         0.02273   -0.00396   -0.00013   -0.00459
O3    3   -0.104753    0.176245    0.646643    11.00000    0.02660    0.01902 =
         0.02151   -0.00207    0.00329   -0.00423
O4    3   -0.108219   -0.093169    0.618408    11.00000    0.03644    0.02006 =
         0.02172   -0.00090    0.00156    0.00032
BR1   4    0.086855    0.234439    0.477705    11.00000    0.03714    0.02360 =
         0.01768    0.00077    0.00120   -0.00162
HKLF 4
REM  m1_a.res in Pbca
REM R1 =  0.0523 for   1720 Fo > 4sig(Fo)  and  0.0530 for all   1751 data
REM    138 parameters refined using      0 restraints
REM Highest difference peak  1.875,  deepest hole -1.020,  1-sigma level  0.158
END
;
data_II
_database_code_depnum_ccdc_archive 'CCDC 1457944'
_audit_creation_method     SHELXL-97
_chemical_name_systematic
;
4-Bromo-3-(methoxymethoxy)benzoic acid
;
_chemical_name_common     ?
_chemical_formula_moiety     'C9 H9 Br O4'
_chemical_formula_sum     'C9 H9 Br O4'
_chemical_formula_iupac     'C9 H9 Br O4'
_chemical_formula_weight     261.07
_chemical_melting_point     433
_symmetry_cell_setting     triclinic
_symmetry_space_group_name_H-M     'P -1'
_symmetry_space_group_name_Hall     '-P 1'
loop_
    _symmetry_equiv_pos_as_xyz
    'x, y, z'
    '-x, -y, -z'
_cell_length_a     7.7211(3)
_cell_length_b     9.6881(4)
_cell_length_c     14.2627(6)
_cell_angle_alpha     73.6350(10)
_cell_angle_beta     77.6640(10)
_cell_angle_gamma     69.5770(10)
_cell_volume     951.40(7)
_cell_formula_units_Z     4
_cell_measurement_reflns_used     123
_cell_measurement_theta_min     3.3
_cell_measurement_theta_max     64.4
_cell_measurement_temperature     173(2)
_exptl_crystal_description     Prism
_exptl_crystal_colour     Colourless
_exptl_crystal_size_max     0.28
_exptl_crystal_size_mid     0.25
_exptl_crystal_size_min     0.22
_exptl_crystal_density_diffrn     1.823
_exptl_crystal_density_meas     ?
_exptl_crystal_density_method     'not measured'
_exptl_crystal_F_000     520
_exptl_absorpt_coefficient_mu     5.815
_exptl_absorpt_correction_type     multi-scan
_exptl_absorpt_process_details
;
(SADABS; Bruker, 2009)
;
_exptl_absorpt_correction_T_min     0.245
_exptl_absorpt_correction_T_max     0.278
_exptl_special_details     ?
_diffrn_ambient_temperature     173(2)
_diffrn_radiation_type     CuK\a
_diffrn_radiation_wavelength     1.54178
_diffrn_radiation_source     'fine-focus sealed tube'
_diffrn_radiation_monochromator     graphite
_diffrn_measurement_device_type     'Bruker APEXII'
_diffrn_measurement_method     'phi and \f scans'
_diffrn_detector_area_resol_mean     ?
_diffrn_reflns_number     11112
_diffrn_reflns_av_R_equivalents     0.0401
_diffrn_reflns_av_sigmaI/netI     0.0364
_diffrn_reflns_theta_min     3.26
_diffrn_reflns_theta_max     64.40
_diffrn_reflns_theta_full     64.40
_diffrn_measured_fraction_theta_max     0.950
_diffrn_measured_fraction_theta_full     0.950
_diffrn_reflns_limit_h_min     -8
_diffrn_reflns_limit_h_max     8
_diffrn_reflns_limit_k_min     -11
_diffrn_reflns_limit_k_max     11
_diffrn_reflns_limit_l_min     -15
_diffrn_reflns_limit_l_max     16
_diffrn_standards_number     .
_diffrn_standards_interval_count     .
_diffrn_standards_interval_time     .
_diffrn_standards_decay_%     .
_refine_special_details
;
 Refinement of F^2^ against ALL reflections.  The weighted R-factor wR and
 goodness of fit S are based on F^2^, conventional R-factors R are based
 on F, with F set to zero for negative F^2^. The threshold expression of
 F^2^ > 2\s(F^2^) is used only for calculating R-factors(gt) etc. and is
 not relevant to the choice of reflections for refinement.  R-factors based
 on F^2^ are statistically about twice as large as those based on F, and R-
 factors based on ALL data will be even larger.
;
_reflns_number_total     3031
_reflns_number_gt     2930
_reflns_threshold_expression     >2\s(I)
_refine_ls_structure_factor_coef     Fsqd
_refine_ls_matrix_type     full
_refine_ls_R_factor_all     0.0401
_refine_ls_R_factor_gt     0.0390
_refine_ls_wR_factor_gt     0.1184
_refine_ls_wR_factor_ref     0.1203
_refine_ls_goodness_of_fit_ref     1.094
_refine_ls_restrained_S_all     1.093
_refine_ls_number_reflns     3031
_refine_ls_number_parameters     261
_refine_ls_number_restraints     2
_refine_ls_hydrogen_treatment     mixed
_refine_ls_weighting_scheme     calc
_refine_ls_weighting_details
         'calc w=1/[\s^2^(Fo^2^)+(0.0844P)^2^+0.9411P] where P=(Fo^2^+2Fc^2^)/3'
_atom_sites_solution_hydrogens     geom
_atom_sites_solution_primary     direct
_atom_sites_solution_secondary     difmap
_refine_ls_shift/su_max     0.001
_refine_ls_shift/su_mean     0.000
_refine_diff_density_max     0.672
_refine_diff_density_min     -1.076
_refine_ls_extinction_method     none
_refine_ls_extinction_coef     ?
loop_
    _atom_type_symbol
    _atom_type_description
    _atom_type_scat_dispersion_real
    _atom_type_scat_dispersion_imag
    _atom_type_scat_source
    'C' 'C' 0.0181 0.0091
                         'International Tables Vol C Tables 4.2.6.8 and 6.1.1.4'
    'H' 'H' 0.0000 0.0000
                         'International Tables Vol C Tables 4.2.6.8 and 6.1.1.4'
    'O' 'O' 0.0492 0.0322
                         'International Tables Vol C Tables 4.2.6.8 and 6.1.1.4'
    'Br' 'Br' -0.6763 1.2805
                         'International Tables Vol C Tables 4.2.6.8 and 6.1.1.4'
_computing_data_collection
;
APEX2 (Bruker, 2009)
;
_computing_cell_refinement
;
APEX2 and SAINT-Plus (Bruker, 2009)
;
_computing_data_reduction
;
SAINT-Plus and XPREP (Bruker, 2009)
;
_computing_structure_solution     'SHELXS97 (Sheldrick, 20008)'
_computing_structure_refinement
;
SHELXL97 (Sheldrick, 2008)
;
_computing_molecular_graphics
;
Mercury (Macrae <i>et al.</i>,  2008)
;
_computing_publication_material
;
SHELXL97 (Sheldrick, 2008)
;
loop_
    _atom_site_type_symbol
    _atom_site_label
    _atom_site_fract_x
    _atom_site_fract_y
    _atom_site_fract_z
    _atom_site_U_iso_or_equiv
    _atom_site_adp_type
    _atom_site_calc_flag
    _atom_site_refinement_flags
    _atom_site_occupancy
    _atom_site_symmetry_multiplicity
    _atom_site_disorder_assembly
    _atom_site_disorder_group
    Br Br1B -0.40349(5) 1.06722(4) 0.30367(2) 0.01682(17) Uani d . 1 1 . .
    Br Br1A 1.35506(5) 0.17904(4) 0.90000(2) 0.01972(17) Uani d . 1 1 . .
    O O3B -0.0105(3) 1.0670(3) 0.23290(16) 0.0159(5) Uani d . 1 1 . .
    O O3A 0.9612(3) 0.1908(2) 0.96819(15) 0.0164(5) Uani d . 1 1 . .
    O O4B 0.2558(3) 1.1441(2) 0.20751(16) 0.0204(5) Uani d . 1 1 . .
    O O4A 0.6543(3) 0.3227(3) 1.02268(16) 0.0223(5) Uani d . 1 1 . .
    O O1A 0.5360(3) 0.4837(3) 0.70491(16) 0.0210(5) Uani d . 1 1 . .
    O O2A 0.7281(3) 0.5390(3) 0.56876(16) 0.0184(5) Uani d D 1 1 . .
    O O1B 0.4376(3) 0.7142(3) 0.47778(18) 0.0219(5) Uani d . 1 1 . .
    O O2B 0.2466(4) 0.6594(3) 0.61509(17) 0.0220(5) Uani d D 1 1 . .
    C C4A 0.8598(4) 0.3942(3) 0.7147(2) 0.0113(6) Uani d . 1 1 . .
    C C7B 0.2753(5) 0.7246(3) 0.5251(2) 0.0141(6) Uani d . 1 1 . .
    C C4B 0.1108(5) 0.8140(3) 0.4734(2) 0.0138(7) Uani d . 1 1 . .
    C C2A 0.9761(5) 0.2599(3) 0.8698(2) 0.0135(6) Uani d . 1 1 . .
    C C7A 0.6971(5) 0.4759(3) 0.6597(2) 0.0125(6) Uani d . 1 1 . .
    C C5A 1.0392(5) 0.3920(3) 0.6689(2) 0.0150(7) Uani d . 1 1 . .
    H H5A 1.0601 0.4358 0.6006 0.018 Uiso calc R 1 1 . .
    C C3A 0.8282(5) 0.3270(3) 0.8147(2) 0.0134(6) Uani d . 1 1 . .
    H H3A 0.7058 0.3274 0.8447 0.016 Uiso calc R 1 1 . .
    C C3B 0.1349(5) 0.9014(3) 0.3777(2) 0.0127(6) Uani d . 1 1 . .
    H H3B 0.2555 0.9065 0.3476 0.015 Uiso calc R 1 1 . .
    C C2B -0.0179(5) 0.9803(3) 0.3272(2) 0.0133(7) Uani d . 1 1 . .
    C C5B -0.0660(5) 0.8083(3) 0.5191(2) 0.0153(7) Uani d . 1 1 . .
    H H5B -0.0822 0.7511 0.5846 0.018 Uiso calc R 1 1 . .
    C C6B -0.2167(5) 0.8863(3) 0.4684(2) 0.0153(7) Uani d . 1 1 . .
    H H6B -0.3375 0.8823 0.4987 0.018 Uiso calc R 1 1 . .
    C C1B -0.1937(5) 0.9706(3) 0.3735(2) 0.0148(7) Uani d . 1 1 . .
    C C6A 1.1867(5) 0.3251(3) 0.7243(2) 0.0155(7) Uani d . 1 1 . .
    H H6A 1.3099 0.3221 0.6942 0.019 Uiso calc R 1 1 . .
    C C9A 0.7006(6) 0.3967(4) 1.0828(3) 0.0285(8) Uani d . 1 1 . .
    H H9A1 0.7188 0.3296 1.1481 0.043 Uiso calc R 1 1 . .
    H H9A2 0.5993 0.4899 1.0894 0.043 Uiso calc R 1 1 . .
    H H9A3 0.8157 0.4213 1.0522 0.043 Uiso calc R 1 1 . .
    C C8A 0.7818(5) 0.1825(4) 1.0171(2) 0.0174(7) Uani d . 1 1 . .
    H H8A1 0.7332 0.1324 0.9816 0.021 Uiso calc R 1 1 . .
    H H8A2 0.7952 0.1192 1.0847 0.021 Uiso calc R 1 1 . .
    C C8B 0.1691(5) 1.0616(4) 0.1787(2) 0.0154(7) Uani d . 1 1 . .
    H H8B1 0.2491 0.9549 0.1876 0.018 Uiso calc R 1 1 . .
    H H8B2 0.1561 1.1016 0.1077 0.018 Uiso calc R 1 1 . .
    C C1A 1.1533(5) 0.2628(3) 0.8237(2) 0.0155(7) Uani d . 1 1 . .
    C C9B 0.1791(6) 1.3037(4) 0.1746(3) 0.0292(8) Uani d . 1 1 . .
    H H9B1 0.1718 1.3290 0.1037 0.044 Uiso calc R 1 1 . .
    H H9B2 0.2588 1.3541 0.1875 0.044 Uiso calc R 1 1 . .
    H H9B3 0.0539 1.3378 0.2100 0.044 Uiso calc R 1 1 . .
    H H2A 0.634(6) 0.593(5) 0.541(3) 0.035 Uiso d D 1 1 . .
    H H2B 0.330(6) 0.612(5) 0.650(3) 0.035 Uiso d D 1 1 . .
loop_
    _atom_site_aniso_label
    _atom_site_aniso_U_11
    _atom_site_aniso_U_22
    _atom_site_aniso_U_33
    _atom_site_aniso_U_12
    _atom_site_aniso_U_13
    _atom_site_aniso_U_23
    Br1B 0.0115(3) 0.0212(2) 0.0153(2) -0.00265(17) -0.00350(16) -0.00218(16)
    Br1A 0.0121(3) 0.0260(2) 0.0181(2) -0.00483(17) -0.00408(16) -0.00011(16)
    O3B 0.0121(12) 0.0222(11) 0.0109(11) -0.0052(10) -0.0023(9) 0.0005(9)
    O3A 0.0138(12) 0.0219(12) 0.0085(10) -0.0029(10) -0.0007(9) 0.0005(9)
    O4B 0.0222(13) 0.0189(11) 0.0203(12) -0.0083(10) -0.0063(9) 0.0003(9)
    O4A 0.0164(13) 0.0267(12) 0.0164(11) 0.0021(10) -0.0016(9) -0.0052(9)
    O1A 0.0144(14) 0.0289(12) 0.0159(11) -0.0062(11) -0.0022(9) 0.0004(9)
    O2A 0.0200(13) 0.0212(11) 0.0105(11) -0.0058(10) -0.0034(9) 0.0023(9)
    O1B 0.0158(13) 0.0243(12) 0.0233(12) -0.0044(10) -0.0052(10) -0.0018(10)
    O2B 0.0237(14) 0.0244(12) 0.0149(12) -0.0091(11) -0.0088(10) 0.0067(9)
    C4A 0.0135(17) 0.0104(13) 0.0110(14) -0.0045(12) -0.0002(12) -0.0042(11)
    C7B 0.0193(18) 0.0122(14) 0.0120(15) -0.0055(13) -0.0022(12) -0.0036(11)
    C4B 0.0182(18) 0.0120(14) 0.0125(15) -0.0053(13) -0.0016(12) -0.0042(11)
    C2A 0.0177(18) 0.0124(14) 0.0092(15) -0.0037(13) -0.0008(12) -0.0022(12)
    C7A 0.0156(17) 0.0110(14) 0.0125(15) -0.0046(12) -0.0007(12) -0.0053(11)
    C5A 0.0194(18) 0.0115(14) 0.0113(14) -0.0028(13) 0.0009(12) -0.0027(11)
    C3A 0.0137(17) 0.0145(14) 0.0130(15) -0.0063(13) -0.0002(12) -0.0032(12)
    C3B 0.0108(16) 0.0137(14) 0.0137(15) -0.0039(12) -0.0006(12) -0.0038(12)
    C2B 0.0173(18) 0.0143(14) 0.0096(15) -0.0066(13) -0.0016(12) -0.0025(11)
    C5B 0.0214(18) 0.0152(14) 0.0102(14) -0.0073(13) -0.0012(12) -0.0025(11)
    C6B 0.0153(18) 0.0180(15) 0.0151(15) -0.0067(13) 0.0005(12) -0.0073(12)
    C1B 0.0169(18) 0.0116(14) 0.0166(16) -0.0022(13) -0.0034(13) -0.0061(12)
    C6A 0.0147(18) 0.0166(15) 0.0161(15) -0.0076(13) 0.0015(13) -0.0044(12)
    C9A 0.033(2) 0.0260(18) 0.0227(18) -0.0002(16) -0.0086(15) -0.0083(14)
    C8A 0.0133(18) 0.0233(16) 0.0134(15) -0.0059(14) -0.0005(12) -0.0013(12)
    C8B 0.0127(17) 0.0217(16) 0.0125(15) -0.0066(13) -0.0011(12) -0.0038(12)
    C1A 0.0160(18) 0.0133(14) 0.0158(16) -0.0020(13) -0.0020(13) -0.0041(12)
    C9B 0.037(2) 0.0185(16) 0.033(2) -0.0084(16) -0.0077(16) -0.0052(14)
_geom_special_details
;
 All s.u.'s (except the s.u. in the dihedral angle between two l.s. planes)
 are estimated using the full covariance matrix.  The cell s.u.'s are taken
 into account individually in the estimation of s.u.'s in distances, angles
 and torsion angles; correlations between s.u.'s in cell parameters are only
 used when they are defined by crystal symmetry.  An approximate (isotropic)
 treatment of cell s.u.'s is used for estimating s.u.'s involving l.s. planes.
;
loop_
    _geom_bond_atom_site_label_1
    _geom_bond_atom_site_label_2
    _geom_bond_site_symmetry_2
    _geom_bond_distance
    _geom_bond_publ_flag
    Br1B C1B . 1.897(3) ?
    Br1A C1A . 1.901(3) ?
    O3B C2B . 1.371(4) ?
    O3B C8B . 1.428(4) ?
    O3A C2A . 1.374(4) ?
    O3A C8A . 1.430(4) ?
    O4B C8B . 1.390(4) ?
    O4B C9B . 1.426(4) ?
    O4A C8A . 1.383(4) ?
    O4A C9A . 1.426(4) ?
    O1A C7A . 1.260(4) ?
    O2A C7A . 1.279(4) ?
    O2A H2A . 0.83(3) ?
    O1B C7B . 1.275(4) ?
    O2B C7B . 1.271(4) ?
    O2B H2B . 0.82(3) ?
    C4A C5A . 1.395(5) ?
    C4A C3A . 1.398(4) ?
    C4A C7A . 1.482(5) ?
    C7B C4B . 1.476(5) ?
    C4B C5B . 1.394(5) ?
    C4B C3B . 1.402(4) ?
    C2A C3A . 1.386(5) ?
    C2A C1A . 1.391(5) ?
    C5A C6A . 1.387(5) ?
    C5A H5A . 0.9500 ?
    C3A H3A . 0.9500 ?
    C3B C2B . 1.385(5) ?
    C3B H3B . 0.9500 ?
    C2B C1B . 1.400(5) ?
    C5B C6B . 1.373(5) ?
    C5B H5B . 0.9500 ?
    C6B C1B . 1.380(5) ?
    C6B H6B . 0.9500 ?
    C6A C1A . 1.383(5) ?
    C6A H6A . 0.9500 ?
    C9A H9A1 . 0.9800 ?
    C9A H9A2 . 0.9800 ?
    C9A H9A3 . 0.9800 ?
    C8A H8A1 . 0.9900 ?
    C8A H8A2 . 0.9900 ?
    C8B H8B1 . 0.9900 ?
    C8B H8B2 . 0.9900 ?
    C9B H9B1 . 0.9800 ?
    C9B H9B2 . 0.9800 ?
    C9B H9B3 . 0.9800 ?
loop_
    _geom_angle_atom_site_label_1
    _geom_angle_atom_site_label_2
    _geom_angle_atom_site_label_3
    _geom_angle_site_symmetry_1
    _geom_angle_site_symmetry_3
    _geom_angle
    _geom_angle_publ_flag
    C2B O3B C8B . . 117.7(2) ?
    C2A O3A C8A . . 118.1(2) ?
    C8B O4B C9B . . 113.7(3) ?
    C8A O4A C9A . . 113.3(3) ?
    C7A O2A H2A . . 116(3) ?
    C7B O2B H2B . . 124(4) ?
    C5A C4A C3A . . 120.9(3) ?
    C5A C4A C7A . . 120.5(3) ?
    C3A C4A C7A . . 118.5(3) ?
    O2B C7B O1B . . 123.3(3) ?
    O2B C7B C4B . . 117.5(3) ?
    O1B C7B C4B . . 119.1(3) ?
    C5B C4B C3B . . 120.6(3) ?
    C5B C4B C7B . . 119.9(3) ?
    C3B C4B C7B . . 119.4(3) ?
    O3A C2A C3A . . 124.7(3) ?
    O3A C2A C1A . . 116.6(3) ?
    C3A C2A C1A . . 118.6(3) ?
    O1A C7A O2A . . 123.3(3) ?
    O1A C7A C4A . . 118.9(3) ?
    O2A C7A C4A . . 117.8(3) ?
    C6A C5A C4A . . 119.2(3) ?
    C6A C5A H5A . . 120.4 ?
    C4A C5A H5A . . 120.4 ?
    C2A C3A C4A . . 119.8(3) ?
    C2A C3A H3A . . 120.1 ?
    C4A C3A H3A . . 120.1 ?
    C2B C3B C4B . . 119.7(3) ?
    C2B C3B H3B . . 120.1 ?
    C4B C3B H3B . . 120.1 ?
    O3B C2B C3B . . 124.8(3) ?
    O3B C2B C1B . . 116.4(3) ?
    C3B C2B C1B . . 118.8(3) ?
    C6B C5B C4B . . 119.3(3) ?
    C6B C5B H5B . . 120.4 ?
    C4B C5B H5B . . 120.4 ?
    C5B C6B C1B . . 120.4(3) ?
    C5B C6B H6B . . 119.8 ?
    C1B C6B H6B . . 119.8 ?
    C6B C1B C2B . . 121.2(3) ?
    C6B C1B Br1B . . 118.9(3) ?
    C2B C1B Br1B . . 119.9(2) ?
    C1A C6A C5A . . 119.5(3) ?
    C1A C6A H6A . . 120.2 ?
    C5A C6A H6A . . 120.2 ?
    O4A C9A H9A1 . . 109.5 ?
    O4A C9A H9A2 . . 109.5 ?
    H9A1 C9A H9A2 . . 109.5 ?
    O4A C9A H9A3 . . 109.5 ?
    H9A1 C9A H9A3 . . 109.5 ?
    H9A2 C9A H9A3 . . 109.5 ?
    O4A C8A O3A . . 113.1(3) ?
    O4A C8A H8A1 . . 109.0 ?
    O3A C8A H8A1 . . 109.0 ?
    O4A C8A H8A2 . . 109.0 ?
    O3A C8A H8A2 . . 109.0 ?
    H8A1 C8A H8A2 . . 107.8 ?
    O4B C8B O3B . . 113.0(3) ?
    O4B C8B H8B1 . . 109.0 ?
    O3B C8B H8B1 . . 109.0 ?
    O4B C8B H8B2 . . 109.0 ?
    O3B C8B H8B2 . . 109.0 ?
    H8B1 C8B H8B2 . . 107.8 ?
    C6A C1A C2A . . 122.0(3) ?
    C6A C1A Br1A . . 119.1(3) ?
    C2A C1A Br1A . . 119.0(2) ?
    O4B C9B H9B1 . . 109.5 ?
    O4B C9B H9B2 . . 109.5 ?
    H9B1 C9B H9B2 . . 109.5 ?
    O4B C9B H9B3 . . 109.5 ?
    H9B1 C9B H9B3 . . 109.5 ?
    H9B2 C9B H9B3 . . 109.5 ?
loop_
    _geom_torsion_atom_site_label_1
    _geom_torsion_atom_site_label_2
    _geom_torsion_atom_site_label_3
    _geom_torsion_atom_site_label_4
    _geom_torsion_site_symmetry_1
    _geom_torsion_site_symmetry_2
    _geom_torsion_site_symmetry_3
    _geom_torsion_site_symmetry_4
    _geom_torsion
    _geom_torsion_publ_flag
    O2B C7B C4B C5B . . . . -8.5(4) ?
    O1B C7B C4B C5B . . . . 170.4(3) ?
    O2B C7B C4B C3B . . . . 172.9(3) ?
    O1B C7B C4B C3B . . . . -8.3(4) ?
    C8A O3A C2A C3A . . . . 2.2(4) ?
    C8A O3A C2A C1A . . . . -178.5(3) ?
    C5A C4A C7A O1A . . . . -175.6(3) ?
    C3A C4A C7A O1A . . . . 0.8(4) ?
    C5A C4A C7A O2A . . . . 2.4(4) ?
    C3A C4A C7A O2A . . . . 178.9(3) ?
    C3A C4A C5A C6A . . . . -1.5(4) ?
    C7A C4A C5A C6A . . . . 174.8(3) ?
    O3A C2A C3A C4A . . . . -180.0(3) ?
    C1A C2A C3A C4A . . . . 0.7(4) ?
    C5A C4A C3A C2A . . . . 1.3(4) ?
    C7A C4A C3A C2A . . . . -175.1(3) ?
    C5B C4B C3B C2B . . . . -1.4(4) ?
    C7B C4B C3B C2B . . . . 177.2(3) ?
    C8B O3B C2B C3B . . . . 7.7(4) ?
    C8B O3B C2B C1B . . . . -171.1(3) ?
    C4B C3B C2B O3B . . . . -178.8(3) ?
    C4B C3B C2B C1B . . . . 0.0(4) ?
    C3B C4B C5B C6B . . . . 1.7(4) ?
    C7B C4B C5B C6B . . . . -176.9(3) ?
    C4B C5B C6B C1B . . . . -0.6(4) ?
    C5B C6B C1B C2B . . . . -0.8(4) ?
    C5B C6B C1B Br1B . . . . 176.5(2) ?
    O3B C2B C1B C6B . . . . 180.0(3) ?
    C3B C2B C1B C6B . . . . 1.1(4) ?
    O3B C2B C1B Br1B . . . . 2.7(4) ?
    C3B C2B C1B Br1B . . . . -176.2(2) ?
    C4A C5A C6A C1A . . . . -0.4(4) ?
    C9A O4A C8A O3A . . . . -65.8(3) ?
    C2A O3A C8A O4A . . . . -65.6(3) ?
    C9B O4B C8B O3B . . . . -74.1(3) ?
    C2B O3B C8B O4B . . . . -76.2(3) ?
    C5A C6A C1A C2A . . . . 2.5(4) ?
    C5A C6A C1A Br1A . . . . -177.4(2) ?
    O3A C2A C1A C6A . . . . 178.0(3) ?
    C3A C2A C1A C6A . . . . -2.6(4) ?
    O3A C2A C1A Br1A . . . . -2.2(4) ?
    C3A C2A C1A Br1A . . . . 177.2(2) ?
loop_
    _geom_hbond_atom_site_label_d
    _geom_hbond_atom_site_label_h
    _geom_hbond_atom_site_label_a
    _geom_hbond_site_symmetry_A
    _geom_hbond_distance_dh
    _geom_hbond_distance_ha
    _geom_hbond_distance_da
    _geom_hbond_angle_dha
    O2A H2A O1B 1_555 0.84(5) 1.80(5) 2.635(4) 178(5)
    O2B H2B O1A 1_555 0.82(5) 1.81(5) 2.621(4) 167(5)
    C8B H8B2 O3A 1_464 0.99 2.52 3.420(4) 150
_iucr_refine_instructions_details
;
TITL feb_suchetan_m3_0m_a.res in P-1
CELL  1.54178   7.7211   9.6881  14.2627   73.635   77.664   69.577
ZERR     4.00   0.0003   0.0004   0.0006    0.001    0.001    0.001
LATT   1
SFAC  C    H    O    BR
UNIT  36   36   16   4
MERG   2
OMIT    -4.00 180.00
OMIT     4   1   0
OMIT     6  -4   6
OMIT     5  -5   7
OMIT     4   2   0
OMIT     0  -1   6
DFIX  0.83 0.04 O2A H2A
DFIX  0.83 0.04 O2B H2B
FMAP   2
PLAN    5
SIZE     0.22   0.25   0.28
ACTA
BOND
BOND   $H
CONF
LIST   4
WGHT     0.08440     0.94110
L.S.  40
TEMP  -100.00
FVAR     0.71490
BR1B  4   -0.403488    1.067219    0.303674    11.00000    0.01151    0.02122 =
        0.01535   -0.00218   -0.00350   -0.00265
BR1A  4    1.355062    0.179037    0.900004    11.00000    0.01205    0.02604 =
        0.01808   -0.00011   -0.00408   -0.00483
O3B   3   -0.010519    1.066964    0.232896    11.00000    0.01206    0.02220 =
        0.01089    0.00052   -0.00228   -0.00518
O3A   3    0.961164    0.190768    0.968186    11.00000    0.01378    0.02192 =
        0.00851    0.00050   -0.00072   -0.00293
O4B   3    0.255820    1.144136    0.207505    11.00000    0.02217    0.01894 =
        0.02033    0.00031   -0.00631   -0.00834
O4A   3    0.654317    0.322686    1.022680    11.00000    0.01640    0.02675 =
        0.01636   -0.00517   -0.00157    0.00208
O1A   3    0.535963    0.483749    0.704908    11.00000    0.01436    0.02894 =
        0.01591    0.00038   -0.00221   -0.00617
O2A   3    0.728063    0.538953    0.568756    11.00000    0.02003    0.02121 =
        0.01052    0.00233   -0.00340   -0.00582
O1B   3    0.437638    0.714247    0.477786    11.00000    0.01578    0.02432 =
        0.02328   -0.00180   -0.00521   -0.00443
O2B   3    0.246636    0.659423    0.615091    11.00000    0.02372    0.02440 =
        0.01494    0.00671   -0.00879   -0.00906
C4A   1    0.859803    0.394234    0.714710    11.00000    0.01354    0.01040 =
        0.01103   -0.00424   -0.00021   -0.00453
C7B   1    0.275348    0.724627    0.525083    11.00000    0.01934    0.01221 =
        0.01199   -0.00357   -0.00223   -0.00551
C4B   1    0.110825    0.813973    0.473401    11.00000    0.01823    0.01199 =
        0.01254   -0.00423   -0.00157   -0.00530
C2A   1    0.976068    0.259905    0.869764    11.00000    0.01767    0.01236 =
        0.00916   -0.00225   -0.00076   -0.00369
C7A   1    0.697126    0.475938    0.659733    11.00000    0.01564    0.01097 =
        0.01255   -0.00532   -0.00070   -0.00460
C5A   1    1.039223    0.392007    0.668895    11.00000    0.01937    0.01148 =
        0.01127   -0.00270    0.00092   -0.00278
AFIX   43
H5A   2    1.060061    0.435777    0.600596    11.00000   -1.20000
AFIX    0
C3A   1    0.828201    0.327044    0.814651    11.00000    0.01368    0.01450 =
        0.01303   -0.00321   -0.00017   -0.00634
AFIX   43
H3A   2    0.705787    0.327397    0.844696    11.00000   -1.20000
AFIX    0
C3B   1    0.134883    0.901386    0.377675    11.00000    0.01079    0.01370 =
        0.01367   -0.00380   -0.00061   -0.00387
AFIX   43
H3B   2    0.255452    0.906450    0.347586    11.00000   -1.20000
AFIX    0
C2B   1   -0.017877    0.980317    0.327172    11.00000    0.01731    0.01429 =
        0.00956   -0.00248   -0.00158   -0.00656
C5B   1   -0.066047    0.808301    0.519070    11.00000    0.02136    0.01515 =
        0.01020   -0.00255   -0.00121   -0.00731
AFIX   43
H5B   2   -0.082155    0.751066    0.584581    11.00000   -1.20000
AFIX    0
C6B   1   -0.216659    0.886311    0.468352    11.00000    0.01529    0.01801 =
        0.01512   -0.00729    0.00047   -0.00672
AFIX   43
H6B   2   -0.337455    0.882267    0.498743    11.00000   -1.20000
AFIX    0
C1B   1   -0.193659    0.970561    0.373497    11.00000    0.01688    0.01162 =
        0.01664   -0.00608   -0.00344   -0.00218
C6A   1    1.186730    0.325101    0.724312    11.00000    0.01474    0.01660 =
        0.01610   -0.00438    0.00148   -0.00755
AFIX   43
H6A   2    1.309865    0.322093    0.694193    11.00000   -1.20000
AFIX    0
C9A   1    0.700647    0.396653    1.082782    11.00000    0.03349    0.02604 =
        0.02274   -0.00826   -0.00857   -0.00022
AFIX  137
H9A1  2    0.718815    0.329642    1.148095    11.00000   -1.50000
H9A2  2    0.599253    0.489878    1.089376    11.00000   -1.50000
H9A3  2    0.815721    0.421285    1.052191    11.00000   -1.50000
AFIX    0
C8A   1    0.781820    0.182543    1.017150    11.00000    0.01326    0.02330 =
        0.01338   -0.00126   -0.00052   -0.00585
AFIX   23
H8A1  2    0.733178    0.132438    0.981647    11.00000   -1.20000
H8A2  2    0.795235    0.119251    1.084689    11.00000   -1.20000
AFIX    0
C8B   1    0.169096    1.061613    0.178691    11.00000    0.01266    0.02167 =
        0.01254   -0.00385   -0.00113   -0.00655
AFIX   23
H8B1  2    0.249138    0.954929    0.187622    11.00000   -1.20000
H8B2  2    0.156110    1.101593    0.107718    11.00000   -1.20000
AFIX    0
C1A   1    1.153269    0.262789    0.823747    11.00000    0.01603    0.01325 =
        0.01578   -0.00413   -0.00202   -0.00200
C9B   1    0.179081    1.303717    0.174612    11.00000    0.03670    0.01845 =
        0.03344   -0.00523   -0.00770   -0.00843
AFIX  137
H9B1  2    0.171818    1.328959    0.103728    11.00000   -1.50000
H9B2  2    0.258796    1.354128    0.187542    11.00000   -1.50000
H9B3  2    0.053874    1.337770    0.209952    11.00000   -1.50000
AFIX    0
H2A   2    0.634322    0.592706    0.541252    11.00000   -1.20000
H2B   2    0.329643    0.612037    0.649658    11.00000   -1.20000
HKLF 4
END
;
data_Global
_journal_date_recd_electronic     2016-02-26
_journal_date_accepted     2016-03-05
_journal_name_full     'Acta Crystallographica, Section E'
_journal_year     2016
_journal_volume     72
_journal_issue      4
_journal_page_first     477
_journal_page_last     481
_journal_paper_category     GO
_journal_paper_doi     10.1107/S2056989016003777
_journal_coeditor_code     SU5284
_publ_contact_author_name     'P. Krishna Murthy'
_publ_contact_author_address
;
Department of Chemistry,
Bapatla Engineering College (Autonomous),
Bapatla A. P.
India
;
_publ_contact_author_email     'krishnamurthypotla@gmail.com'
_publ_contact_author_fax     ?
_publ_contact_author_phone     '+919666717712'
_publ_section_title
;
Comparison of the crystal structures of methyl
4-bromo-2-(methoxymethoxy)benzoate and 4-bromo-3-(methoxymethoxy)benzoic acid
;
loop_
    _publ_author_name
    _publ_author_footnote
    _publ_author_address
    'Suchetan, P. A.' .
;
Department of Chemistry
University College of Science
Tumkur University
Tumkur 572 103
India
;
    'Suneetha, V.' .
;
Department of Chemistry,
Bapatla Engineering College (Autonomous),
Bapatla A. P.
India
;
    'Naveen, S.' .
;
Institution of Excellence,
University of Mysore,
Manasagangotri
Mysuru-6,
India
;
    'Lokanath, N. K.' .
;
Department of Physics,
University of Mysore,
Manasagangotri
Mysuru-6,
India
;
    'Krishna Murthy, P.' .
;
Department of Chemistry,
Bapatla Engineering College (Autonomous),
Bapatla A. P.
India
;
_publ_section_synopsis
;
The crystal structures of two bromo--hydroxy--benzoic acid derivatives, namely,
methyl 4-bromo-2-(methoxymethoxy)benzoate, (I), and
4-bromo-3-(methoxymethoxy)benzoic acid, (II), are compared. Compound (II)
crystallizes with two independent molecules in the asymmetric unit. In the
crystal structures of both compounds, two-dimensional architectures are formed
principally by C---H...O hydrogen bonds, and by Br...O interactions in (I) and
by \p--\p interactions in (II).
;
